# Supplementary material for: Route of Sensitization to Peanut Influences Immune Cell Recruitment at Various Mucosal Sites in Mouse: An Integrative Analysis
Source: Nutrients. 2022 Feb 14;14(4):790. doi: 10.3390/nu14040790 (PMC8875549; doi:10.3390/nu14040790)
Supplement: Supplementary file 1 [file nutrients-14-00790-s001.zip]

Archive with 1 entries (1 files):
- nutrients-1571132-supplementary.pdf
